# Supplementary material for: Phenotypic Spectrum and Molecular Findings in 17 ATR-X Syndrome Italian Patients: Some New Insights
Source: Genes (Basel). 2022 Oct 4;13(10):1792. doi: 10.3390/genes13101792 (PMC9601810; doi:10.3390/genes13101792)
Supplement: Supplementary file 1 [file genes-13-01792-s001.zip]

Archive with 1 entries (1 files):
- genes-1944965-supplementary.pdf
